# Supplementary material for: NOVA2-mediated RNA regulation is required for axonal pathfinding during development
Source: eLife. 2016 May 25;5:e14371. doi: 10.7554/eLife.14371 (PMC4930328; doi:10.7554/eLife.14371)
Supplement: Figure 3—source data 1. — Summary of GO analysis of NOVA2-regulated genes performed using DAVID Bioinformatics Resources (https://david.ncifcrf.gov) (FDR<0.05). DOI: http://dx.doi.org/10.7554/eLife.14371.011 [file elife-14371-fig3-data1.xlsx]

## Sheet: GO BP5 chart_523F34FF1545144254
Term		Count	Fold Enrichment	PValue	FDR	Genes
GO:0006464	protein modification process	79	2.19212	2.02982e-11	3.21753e-08	HECW1, RPS6KB2, CASK, RPS6KB1, ALG9, PAK6, CTTNBP2, KDM1A, CSNK2A1, PAK3, AAK1, MAP3K9, CLK4, EEF2K, OGT, TLK2, USP16, CDK13, PTPRK, PAN3, PTPRF, ROCK1, MADD, PICK1, WNK1, CDK8, PTPRS, MINK1, WNK3, WNK2, UBE2H, CDKL3, GAK, MGAT1, MAP4K3, ACVR2A, SPAG9, MAP4K4, DDR1, UHRF2, HUWE1, MAPK9, MAPK7, EIF2AK4, EP400, KALRN, FGFR2, GANAB, ERBB4, NEK1, CAMK2G, BRSK2, MKNK1, ABI1, PXK, PTK2, PPP3CB, DCLK2, …
GO:0016310	phosphorylation	52	2.53214	1.18316e-09	1.87548e-06	RPS6KB2, CASK, RPS6KB1, PAK6, CTTNBP2, CSNK2A1, PAK3, AAK1, MAP3K9, CLK4, EEF2K, TLK2, CDK13, PAN3, ROCK1, MADD, PICK1, CDK8, WNK1, MINK1, WNK3, WNK2, CDKL3, GAK, MAP4K3, MAP4K4, DDR1, SPAG9, ACVR2A, MAPK9, MAPK7, EIF2AK4, KALRN, FGFR2, ERBB4, CAMK2G, NEK1, BRSK2, MKNK1, ABI1, PXK, PTK2, DCLK2, LMTK3, CAMK2B, MAP2K4, PTPRA, SMAD2, ATR, EPHA5, EPHA7, CDC42BPA
GO:0044267	cellular protein metabolic process	98	1.64098	2.68783e-07	0.000426059	RPS6KB2, CASK, RPS6KB1, KDM1A, CTTNBP2, CSNK2A1, AAK1, MAP3K9, CLK4, RBCK1, OGT, TLK2, PTPRK, PAN3, ROCK1, PTPRF, MADD, PICK1, WNK1, PTPRS, WNK3, WNK2, CDKL3, NKTR, MAP4K3, MGAT1, MAP4K4, SPAG9, UHRF2, HUWE1, FBXL5, MAPK9, MAPK7, EP400, EIF2AK4, KALRN, FGFR2, ERBB4, NEK1, PXK, PTK2, ARIH2, LMTK3, TCF3, ST6GAL2, PTPN5, CREBBP, MAP2K4, SMAD2, ATR, EPHA5, TULP4, SLC4A10, EPHA7, AKTIP, CDC42BPA, DNAJ…
GO:0007268	synaptic transmission	20	3.92842	7.63641e-07	0.00121047	KCNMA1, GRIK1, GRIK2, NRXN3, SYNJ1, CLSTN1, GRIN1, PICK1, NLGN1, GRIA4, NRXN1, CTNNA2, CTTNBP2, PTK2, KIF1B, DMD, AGRN, SNAP25, UNC13B, CACNA1B
GO:0000902	cell morphogenesis	27	3.05502	8.08434e-07	0.00128147	ABLIM1, DCC, LIMS1, PARD3, BRSK2, CXCL12, MYCBP2, ALCAM, NRCAM, PTK2, MACF1, ANK3, DMD, FAT1, ROBO2, CLASP2, APC, PTPRZ1, PCDH15, SLIT2, CTNNA2, 4930506M07RIK, EPHA7, SYNE2, APBB2, CHL1, ADD1
GO:0016568	chromatin modification	22	3.25926	3.94627e-06	0.0062552	KDM6A, NASP, A730008H23RIK, MORF4L2, CREBBP, WHSC1, KDM1A, SMARCE1, HUWE1, BPTF, 2210018M11RIK, HJURP, PHF16, SMARCC2, PBRM1, ACTL6B, TLK2, KDM3B, USP16, NCOR1, TCF3, EP400, RERE
GO:0048812	neuron projection morphogenesis	18	3.57576	1.13335e-05	0.0179636	DCC, ABLIM1, PTPRZ1, CXCL12, SLIT2, CTNNA2, MYCBP2, ALCAM, NRCAM, 4930506M07RIK, PTK2, EPHA7, ANK3, DMD, ROBO2, APBB2, CHL1, APC
GO:0007409	axonogenesis	17	3.64644	1.67621e-05	0.0265669	DCC, ABLIM1, PTPRZ1, CXCL12, SLIT2, CTNNA2, MYCBP2, ALCAM, NRCAM, 4930506M07RIK, PTK2, EPHA7, ANK3, ROBO2, APBB2, CHL1, APC
GO:0048667	cell morphogenesis involved in neuron differentiation	18	3.45788	1.76282e-05	0.0279395	DCC, ABLIM1, PTPRZ1, PCDH15, CXCL12, SLIT2, MYCBP2, CTNNA2, ALCAM, NRCAM, 4930506M07RIK, PTK2, EPHA7, ANK3, ROBO2, APBB2, CHL1, APC
GO:0048858	cell projection morphogenesis	19	3.2886	1.90478e-05	0.0301891	DCC, ABLIM1, PTPRZ1, PCDH15, CXCL12, SLIT2, MYCBP2, CTNNA2, ALCAM, NRCAM, 4930506M07RIK, PTK2, EPHA7, ANK3, DMD, ROBO2, APBB2, CHL1, APC
