# Supplementary material for: NOVA2-mediated RNA regulation is required for axonal pathfinding during development
Source: eLife. 2016 May 25;5:e14371. doi: 10.7554/eLife.14371 (PMC4930328; doi:10.7554/eLife.14371)
Supplement: Figure 3—source data 2. — log2FC: log2 (Nova1 or Nova2 mutants/wild-type) fold change. DOI: http://dx.doi.org/10.7554/eLife.14371.012 [file elife-14371-fig3-data2.xlsx]

## Sheet: Sheet1
GeneID	Nova2-/- cortex		Nova1-/- cortex		Markers
	log2FC	FDR	log2FC	FDR
Pdgfa	-0.229917	0.755963	-0.149755	1	Glial progenitor
Olig2	-0.153085	0.853466	-0.236877	0.846633	Glial progenitor
Olig1	0.0205699	1	-0.0617382	1	Glial progenitor
Aldh1l1	0.0503788	0.978103	0.0787873	1	Glial progenitor
Cspg4	0.465319	0.361959	0.0491978	1	Glial progenitor
Gfap	-0.0879865	0.947982	-0.116049	1	Glia/Glial and neural progenitor
Msi1	-0.238907	0.567675	0.124556	1	NPC
Neurod1	0.0715695	0.976342	0.0357861	1	NPC
Sox1	0.0802393	0.954753	0.250372	0.725009	NPC
Sox2	0.0816056	0.939423	0.060119	1	NPC
Fabp7	0.104767	0.886579	-0.0845252	1	NPC
Notch1	0.141156	0.827942	0.251652	0.278943	NPC
Sox9	0.15391	0.850674	-0.0462026	1	NPC
Ascl1	0.15933	0.830478	0.104464	1	NPC
Notch2	0.573944	0.0527887	0.142044	0.984986	NPC
Pou3f2/Brn2	0.0747422	0.937394	0.0620089	1	NPC
Pou3f3/Brn1	0.0786206	0.916921	-0.0591526	1	NPC
Eomes	0.391405	0.502034	-0.0751759	1	NPC
Emx2	-0.0161664	1	0.0949285	1	NPC
Foxg1	0.0117325	1	0.159044	0.943275	NPC
Pax6	0.0530862	0.998858	0.115689	1	NPC
Sox6	0.17262	0.707641	0.0184744	1	NPC
Neurog2	0.543439	0.344878	-0.0620174	1	NPC
Cux1	-0.069223	0.939423	0.0879056	1	Immature postmitotic/Mature postmitotic neuron
Tbr1	-0.00659648	1	-0.0356488	1	Immature postmitotic/Mature postmitotic neuron
Bcl11b	0.111301	0.853146	-0.164385	0.671204	Immature postmitotic/Mature postmitotic neuron
Bhlhe22	0.166009	0.735855	-0.0746953	1	Immature postmitotic/Mature postmitotic neuron
Satb2	0.294526	0.416351	-0.0300211	1	Immature postmitotic/Mature postmitotic neuron
Sox5	0.314144	0.178658	0.0056471	1	Immature postmitotic/Mature postmitotic neuron
Otx1	0.0494703	1	-0.117738	1	Mature postmitotic neuron
Rorb	0.104817	0.877067	0.0698814	1	Mature postmitotic neuron
Tubb3	-0.192801	0.588278	0.0498137	1	Neuron
Fezf2	0.0457821	1	0.0545542	1	NPC/Immature postmitotic/Mature postmitotic neuron
Lhx2	0.0288616	1	-0.00500932	1	NPC/Mature postmitotic neuron
Nr2f1	-0.0145942	1	-0.0690234	1	NPC/Mature postmitotic neyron
Cux2	0.203858	0.611813	0.0129535	1	NPC/Immature postmitotic/Mature postmitotic neuron
Nova1	0.108513	0.899606	-9.05877	8.17145e-164	RNA-binding protein
Nova2	-0.866451	0.000220443	0.101417	1	RNA-binding protein
Rbfox3	-0.182981	0.827544	0.193806	1	RNA-binding protein/Neuron
